# Supplementary material for: Three new species of Omalodes (Omalodes) (Histeridae, Histerinae) from South America
Source: Zookeys. 2013 Sep 25;(335):85–99. doi: 10.3897/zookeys.335.5767 (PMC3800793; doi:10.3897/zookeys.335.5767)
Supplement: XML Treatment for Omalodes (Omalodes) mazuri [file zookeys.335.5767-treatment1.xml]

<!DOCTYPE tp:taxon-treatment
  PUBLIC "-//TaxonX//DTD Taxonomic Treatment Publishing DTD v0 20100105//EN" "tax-treatment-NSO.dtd">
<tp:taxon-treatment xmlns:tp="http://www.plazi.org/taxpub"><tp:treatment-meta><mixed-citation publication-type="journal"><person-group><name><surname>Moura</surname><given-names>Daniel P.</given-names></name><name><surname>Almeida</surname><given-names>Lúcia M.</given-names></name></person-group><article-title>Three new species of <italic>Omalodes</italic> (<italic>Omalodes</italic>) (Histeridae, Histerinae) from South America</article-title><source>Zookeys</source><day>25</day><month>9</month><year>2013</year><volume>2013</volume><issue>335</issue><fpage>85</fpage><lpage>99</lpage><pub-id pub-id-type="doi">10.3897/zookeys.335.5767</pub-id></mixed-citation></tp:treatment-meta><tp:nomenclature><tp:taxon-name>
                        <tp:taxon-name-part taxon-name-part-type="genus">Omalodes</tp:taxon-name-part>
                        (<tp:taxon-name-part taxon-name-part-type="subgenus">Omalodes</tp:taxon-name-part>)
                        <tp:taxon-name-part taxon-name-part-type="species">mazuri</tp:taxon-name-part>
                        <object-id xmlns:xlink="http://www.w3.org/1999/xlink" xlink:type="simple">http://zoobank.org/B4C51AD8-179C-4DC0-B44E-FCDD2CD882F4</object-id>
                        <object-id xmlns:xlink="http://www.w3.org/1999/xlink" xlink:type="simple">http://species-id.net/wiki/Omalodes_mazuri</object-id>
                    </tp:taxon-name><tp:taxon-status xmlns:xlink="http://www.w3.org/1999/xlink" xlink:type="simple">sp. n.</tp:taxon-status><xref ref-type="fig" rid="F1">Figs 1A</xref><xref ref-type="fig" rid="F2">, 2A</xref><xref ref-type="fig" rid="F3">, 3A</xref><xref ref-type="fig" rid="F4">, 4A</xref><xref ref-type="fig" rid="F5">, 5A–G</xref></tp:nomenclature><tp:treatment-sec sec-type="Type material"><title>Type material.</title><p><bold>Holotype: Male. BOLIVIA:</bold> “Bolivia tropical; Region Chapare; I:5:50, 400m; R. Zischka leg. / regarded by Mazur as n. sp.” (FMNH). <bold>Paratype: Male. PERU:</bold> “PERU: Cusco, Villa Carmen Field; Stn., ~1.7 km W cafeteria, res.; trns. <named-content xmlns:xlink="http://www.w3.org/1999/xlink" content-type="dwc:verbatimCoordinates" xlink:type="simple">12.89250°S, 71.41917°W</named-content>; 555m. 22–24.v.2011. Flight; intercept. D. J. Bennett &amp; E. Razuri; PER-11-FIT-007” (SMEK).</p></tp:treatment-sec><tp:treatment-sec sec-type="Diagnosis"><title>Diagnosis.</title><p>Frons with a sulcus, little wider close to the epistoma (<xref ref-type="fig" rid="F3">Fig. 3A</xref>); sutural stria present on posterior half (<xref ref-type="fig" rid="F1">Fig. 1A</xref>); prosternal keel with carinal striae indicated on the posterior half, along the prosternal process; marginal mesoventral stria complete, beginning close to mesometaventral suture and continuous along the anterior and lateral margins (<xref ref-type="fig" rid="F2">Fig. 2A</xref>).</p><fig id="F1" position="float" orientation="portrait"><label>Figure 1.</label><caption><p>Dorsal view. <bold>A</bold> <italic><tp:taxon-name>Omalodes (Omalodes) mazuri</tp:taxon-name></italic> sp. n. <bold>B</bold> <italic><tp:taxon-name>Omalodes (Omalodes) rivus</tp:taxon-name></italic> sp. n. <bold>C.</bold> <italic><tp:taxon-name>Omalodes (Omalodes) punctulatus</tp:taxon-name></italic> sp. n. Scale: 0.5 mm.</p></caption><graphic xmlns:xlink="http://www.w3.org/1999/xlink" xlink:href="ZooKeys-335-085-g001.jpg" position="float" orientation="portrait" xlink:type="simple"/></fig><fig id="F2" position="float" orientation="portrait"><label>Figure 2.</label><caption><p>Ventral view. <bold>A</bold> <italic><tp:taxon-name>Omalodes (Omalodes) mazuri</tp:taxon-name></italic> sp. n. <bold>B</bold> <italic><tp:taxon-name>Omalodes (Omalodes) rivus</tp:taxon-name></italic> sp. n. <bold>C.</bold> <italic><tp:taxon-name>Omalodes (Omalodes) punctulatus</tp:taxon-name></italic> sp. n. Scale: 0.5 mm.</p></caption><graphic xmlns:xlink="http://www.w3.org/1999/xlink" xlink:href="ZooKeys-335-085-g002.jpg" position="float" orientation="portrait" xlink:type="simple"/></fig><fig id="F3" position="float" orientation="portrait"><label>Figure 3.</label><caption><p>Head and pronotum, frontal view. <bold>A</bold> <italic><tp:taxon-name>Omalodes (Omalodes) mazuri</tp:taxon-name></italic> sp. n. <bold>B</bold> <italic><tp:taxon-name>Omalodes (Omalodes) rivus</tp:taxon-name></italic> sp. n. <bold>C</bold> <italic><tp:taxon-name>Omalodes (Omalodes) punctulatus</tp:taxon-name></italic> sp. n. Scale: 0.25 mm.</p></caption><graphic xmlns:xlink="http://www.w3.org/1999/xlink" xlink:href="ZooKeys-335-085-g003.jpg" position="float" orientation="portrait" xlink:type="simple"/></fig></tp:treatment-sec><tp:treatment-sec sec-type="Description"><title>Description.</title><!--PageBreak--><!--PageBreak--><p><italic>Size range</italic>: Length: 5–6.5mm, Width: 4–5mm. <italic>Body form</italic> (<xref ref-type="fig" rid="F1">Fig. 1A</xref>): Body oval, convex, piceous, covered with micropunctures. <italic>Head</italic> (<xref ref-type="fig" rid="F3">Fig. 3A</xref>): Frontal stria complete, anterior portion somewhat projected towards epistoma, bordering a broad sulcus, connected to supraorbital stria on each side; labrum subtrapezoidal, almost rectangular, anterior margin straight, posterior margin articulated with epistoma, about 1.5 times as wide as long; mandibles short, without subapical teeth. <italic>Pronotum</italic> (<xref ref-type="fig" rid="F1">Figs 1A</xref>, <xref ref-type="fig" rid="F3">3A</xref>): Sides rounded, narrower anteriorly, with a pair of foveae close to lateral punctures on posterior half; marginal pronotal stria beginning at anterior angles, interrupted behind head, continuous to posterior margin; lateral pronotal stria present, indicated along lateral and anterior margins; lateral punctures of pronotum indicated close to lateral margin, except for posterior fourth, where absent or indicated by weaker punctures, almost as fine as ground punctures. <italic>Elytra</italic> (<xref ref-type="fig" rid="F1">Fig. 1A</xref>): With depression on each side, posterad to humeral stria; marginal epipleural stria absent; epipleural stria complete; outer subhumeral stria present at posterior third, inner subhumeral stria absent; first dorsal stria just slightly shortened at posterior margin; second dorsal stria absent from anterior fifth; third dorsal stria present, strongly marked behind base, weaker close to anterior margin, with two or three punctures close to posterior margin; sutural stria indicated in posterior half; apical stria absent. <italic>Prosternum</italic> (<xref ref-type="fig" rid="F2">Fig. 2A</xref>): Prosternal lobe rounded, slightly emarginated at middle of anterior margin, marginal stria complete; lateral punctures of prosternal keel present; carinal striae of prosternal keel present only in posterior half; prosternal process rounded. <italic>Mesoventrite</italic> (<xref ref-type="fig" rid="F2">Fig. 2A</xref>): Marginal mesoventral stria complete, continuous along lateral and anterior margins; mesometaventral stria somewhat crenulated medially with mesometaventral suture visible along its length. <italic>Metaventrite</italic> (<xref ref-type="fig" rid="F2">Fig. 2A</xref>): Lateral metaventral stria continuous with recurrent stria. <italic>Abdomen</italic> (<xref ref-type="fig" rid="F2">Figs 2A</xref>, <xref ref-type="fig" rid="F4">4A</xref>): Abdominal ventrites smooth medially, punctuated on sides, the punctures somewhat irregular; propygidium with punctures more dense and regularly distributed close to posterior half and lateral margins, sparser and more irregular close to anterior margin, with a pair of impressions on the posterior half, on each side; pygidial punctures more or less regularly distributed, although sparse, especially in the middle. <italic>Male genitalia</italic> (<xref ref-type="fig" rid="F5">Figs 5A–G</xref>): Eighth sternite divided in two longitudinally elongate sclerites, base with shallow emargination; eighth tergite subrectangular, with a pair of anterolateral projections, one on each side, apex with small, less sclerotized area along margin, medially curved with small desclerotized point before curvature; “spiculum gastrale” elongate, sclerotized in anterior half, base slightly concave; ninth tergite divided in two elongate sclerites, wider medially, apex without emargination; tenth tergite composed of a single sclerite, widely emarginated at anterior half, somewhat concave at apex, wider at posterior half and with small desclerotized area along lateral margin; aedeagus elongate, cylindrical, basal piece about two times as long as wide, parameres just slightly fused anteriorly on the ventral side, almost completely fused dorsally, truncate at apex; basal margin with a wide “V”-shaped emargination ventrally and superficial one dorsally; parameres a little wider close to the apex and slightly dilated at basal margin in lateral view. <italic>Female Genitalia</italic>: Unknown.</p><fig id="F4" position="float" orientation="portrait"><label>Figure 4.</label><caption><p>Propygidium and pygidium. <bold>A</bold> <italic><tp:taxon-name>Omalodes (Omalodes) mazuri</tp:taxon-name></italic> sp. n. <bold>B</bold> <italic><tp:taxon-name>Omalodes (Omalodes) rivus</tp:taxon-name></italic> sp. n. <bold>C</bold> <italic><tp:taxon-name>Omalodes (Omalodes) punctulatus</tp:taxon-name></italic> sp. n. Scale: 0.25 mm.</p></caption><graphic xmlns:xlink="http://www.w3.org/1999/xlink" xlink:href="ZooKeys-335-085-g004.jpg" position="float" orientation="portrait" xlink:type="simple"/></fig><fig id="F5" position="float" orientation="portrait"><label>Figure 5.</label><caption><p>Male genitalia. <italic><tp:taxon-name>Omalodes (Omalodes) mazuri</tp:taxon-name></italic> sp. n. <bold>A</bold> eighth sternite <bold>B</bold> eighth tergite <bold>C</bold> ninth tergite <bold>D</bold> “spiculum gastrale” <bold>E</bold> tenth tergite <bold>F</bold> aedeagus, dorsal view <bold>G</bold> aedeagus, ventral view. Scale: 0.25 mm.</p></caption><graphic xmlns:xlink="http://www.w3.org/1999/xlink" xlink:href="ZooKeys-335-085-g005.jpg" position="float" orientation="portrait" xlink:type="simple"/></fig></tp:treatment-sec><tp:treatment-sec sec-type="Etymology"><title>Etymology.</title><p>This species is named in honor of Dr. Slawomir Mazur, a great researcher of <tp:taxon-name>Histeridae</tp:taxon-name>.</p></tp:treatment-sec><tp:treatment-sec sec-type="Distribution"><title>Distribution.</title><p>This species is known from Bolivia, Region Chapare and Peru, near Cusco. The holotype was probably collected close to Chapare, Cochabamba.</p></tp:treatment-sec><tp:treatment-sec sec-type="Remarks"><title>Remarks.</title><p>The complete marginal mesosternal stria of this species is somewhat peculiar in regards to the subgenus <!--PageBreak--><!--PageBreak--><italic><tp:taxon-name>Omalodes</tp:taxon-name></italic>. For the already known species, only <italic><tp:taxon-name>Omalodes (Omalodes) fortunatus</tp:taxon-name></italic> Lewis, 1898 has a similar stria. The sutural stria is longer than the usual for the subgenus, being indicated on the posterior half as a well marked, continuous stria. The only species that have the sutural stria as long as this species are <italic><tp:taxon-name>Omalodes (Omalodes) pulvintatus</tp:taxon-name></italic> Erichson, 1834 and <italic><tp:taxon-name>Omalodes (Omalodes) mendax</tp:taxon-name></italic> Marseul, 1861, but both have the stria indicated by a series of punctures. In other species of the subgenus the stria is absent or only indicated by a few punctures close to the posterior margin of the elytra. Even though those characters are a little different from usual for the subgenus, this species can be easily placed inside <italic><tp:taxon-name>Omalodes</tp:taxon-name></italic> <italic>s. str.</italic> when a wider set of characters is taken into account.</p><p>The paratype of this species lacks the pair of pronotal foveae close to the lateral punctuation. This probably means that the character is somewhat variable or more probably that those fovea are a developmental anomaly.</p></tp:treatment-sec></tp:taxon-treatment>
