# Supplementary material for: Three new species of Omalodes (Omalodes) (Histeridae, Histerinae) from South America
Source: Zookeys. 2013 Sep 25;(335):85–99. doi: 10.3897/zookeys.335.5767 (PMC3800793; doi:10.3897/zookeys.335.5767)
Supplement: XML Treatment for Omalodes (Omalodes) rivus [file zookeys.335.5767-treatment2.xml]

<!DOCTYPE tp:taxon-treatment
  PUBLIC "-//TaxonX//DTD Taxonomic Treatment Publishing DTD v0 20100105//EN" "tax-treatment-NSO.dtd">
<tp:taxon-treatment xmlns:tp="http://www.plazi.org/taxpub"><tp:treatment-meta><mixed-citation publication-type="journal"><person-group><name><surname>Moura</surname><given-names>Daniel P.</given-names></name><name><surname>Almeida</surname><given-names>Lúcia M.</given-names></name></person-group><article-title>Three new species of <italic>Omalodes</italic> (<italic>Omalodes</italic>) (Histeridae, Histerinae) from South America</article-title><source>Zookeys</source><day>25</day><month>9</month><year>2013</year><volume>2013</volume><issue>335</issue><fpage>85</fpage><lpage>99</lpage><pub-id pub-id-type="doi">10.3897/zookeys.335.5767</pub-id></mixed-citation></tp:treatment-meta><tp:nomenclature><tp:taxon-name>
                        <tp:taxon-name-part taxon-name-part-type="genus">Omalodes</tp:taxon-name-part>
                        (<tp:taxon-name-part taxon-name-part-type="subgenus">Omalodes</tp:taxon-name-part>)
                        <tp:taxon-name-part taxon-name-part-type="species">rivus</tp:taxon-name-part>
                        <object-id xmlns:xlink="http://www.w3.org/1999/xlink" xlink:type="simple">http://zoobank.org/2BCE1143-798F-4569-81BA-0D7956B43D18</object-id>
                        <object-id xmlns:xlink="http://www.w3.org/1999/xlink" xlink:type="simple">http://species-id.net/wiki/Omalodes_rivus</object-id>
                    </tp:taxon-name><tp:taxon-status xmlns:xlink="http://www.w3.org/1999/xlink" xlink:type="simple">sp. n.</tp:taxon-status><xref ref-type="fig" rid="F1">Figs 1B</xref><xref ref-type="fig" rid="F2">, 2B</xref><xref ref-type="fig" rid="F3">, 3B</xref><xref ref-type="fig" rid="F4">, 4B</xref><xref ref-type="fig" rid="F6">, 6A–G</xref><xref ref-type="fig" rid="F8">, 8A–E</xref></tp:nomenclature><tp:treatment-sec sec-type="Type material"><title>Type material.</title><p><bold>Holotype: Male. BRAZIL:</bold>“Brasil Pará; Serra Norte; Manganes M<sub>2</sub>; 13/X/1986 / Armadilha; Shanon / Brasil Pará; J. Dias” (MPEG). <bold>Paratypes: BOLIVIA:</bold>“Bolívia; Pcia Ichilo; Buenavista XI.1950; A. Martinez leg.”, 1 specimen; (MZSP); <bold>BRAZIL:</bold> “Brasil, Amapá; Serra do Navio; X-1996; P. Magno leg. / Assentamento”, 1 specimen (MNRJ); “Coleção; M. Alvarenga / Colônia Rio Branco; Óbidos Pará BRASIL; 5-XII-1952; P. A. Teles col.”, 1 specimen (DZUP); “Coleção Campos Seabra / Mangabeira MOCAJUBA; Pará BRASIL; II-1953; Orlando M. Rego”, 1 specimen (MNRJ); “Coleção Campos Seabra / Óbidos; Pará BRASIL; I-1954 J. Brazilino”, 2 specimens (MNRJ); “Brasil; Santaremsinho; Mun. de Itaituba; Rio Tapajós = Pará; VI-62 Dirings”, 1 specimen (MZSP); “Itaituba, PA; XII.1963”, 1 specimen (MZSP); “Brasil, Pará; Marajó-Breves; Rio Caruacá; 22.II.1988 / Area 1; Margem–SE; Isca 1 Solo”, 5 specimens (MPEG); “Brasil, Pará; Marajó-Breves; Rio Caruacá; 22.II.1988 / Area 1; Isca 2; Coleta solo”, 1 specimen (MPEG); “Brasil, Pará; Marajó-Breves; Rio Caruacá; 22.II.1988 / Area 2; Margem W; Isca 2”, 5 specimens (MPEG); “Brasil, Pará; Marajó-Breves; Rio Caruacá; 22.II.1988 / Area 2; Isca 2; Margem W; Coletas solo”, 1 specimen (MPEG); “Brasil Pará; Marajó-Breves; Rio Caruacá; 4.VIII.1988 / Brasil PA; J. Dias / B55; L17”, 1 specimen (MPEG); “Brasil Pará; Marajó-Breves; Rio Caruacá; 6.VIII.1988 / Isca Laranja / M. Martins”, 1 specimen (MPEG); “Brasil Pará; Marajó-Breves; Rio Caruacá; B60; 6.VIII.1988 / Brasil Pará; J. Dias”, 1 specimen (MPEG); “Brasil Pará; Marajó-Breves; Rio Caruacá; 9.VIII.1988; B-66–Isca Laranja / Brasil Pará; J. Dias”, 2 specimens (MPEG); “Brasil Pará; Marajó-Breves; Rio Caruacá; 12.VIII.1988; B72; Isca abacaxi / Brasil Pará; J. Dias”, 1 specimen (MPEG); “Brasil Pará; B72; Marajó-Breves; Rio Caruacá; 12.VIII.1988; Isca laranja / Brasil Pará; J. Dias”, 1 specimen (MPEG); “Brasil Pará; Serra Norte; Pojuca; 4.VII.1985 / Brasil Pará; R. B. Neto”, 1 specimen (MPEG); “Brasil Pará; Serra Norte; M2 Mata; Isca de fruta; 24 a 26.I.1986 / Brasil Pará; M. F. Torres”, 1 specimen (MPEG); “Brasil Pará; Serra Norte; Manganês M<sub>2</sub>; 13.X.1986 / Armadilha; Shanon / Brasil Pará; J. Dias”, 1 specimens (MPEG); “Brasil Pará; Serra Norte; Manganês; Isca 2.4; 13.X.1986 / Brasil Pará; J. Dias”, 1 specimen (MPEG); “Brasil Pará; Serra Norte; 3 Alfa; 15 a 18.X.1986 / Armadilha Shanon; J. Dias”, 1 specimen (MPEG); <!--PageBreak--><!--PageBreak-->“Brasil Pará; Serra Norte; N2; Isca fruta; 22 a 24.I.1986 / Brasil Pará; H. Andrade”, 1 specimen (MPEG); “Brasil Pará; Serra Norte; N2; Isca fruta; 22 a 24.I.1986 / Brasil Pará; M. F. Torres”, 1 specimen (MPEG); “Brasil Pará; Paragominas; Faz. Cachoeira; do Rio Vermelho; 18 a 21.I.1991 / Brasil Pará; P. Tadeu / Armadilha Malayse”, 1 specimen (MPEG); “Brasil Pará; Paragominas; Faz. Cachoeira; do Rio Vermelho; 18.I.1991 / Brasil Pará; P. Tadeu”, 1 specimen (MPEG); “Brasil Pará; Benevides; F. Morelândia; 6.III.1987 / Brasil Pará; J. Dias”, 1 specimen (MPEG); “Coleção Campos Seabra / Guajará; Borba Amazonas; Brasil IV.1943; A. Parko”, 1 specimen (MNRJ); “Brasil: AM; Itacoatiara; V/1962 Dirings”, 1 specimen (MZSP); “Forte Príncipe da; Beira. Rondônia; 19.XI-3.XII.1967; G. R. Kloss col. / <italic><tp:taxon-name>Omalodes</tp:taxon-name></italic> sp.; N. Degallier”, 1 specimen (MZSP).</p><p><bold>Diagnosis:</bold> Frons flat or slightly concave (<xref ref-type="fig" rid="F3">Fig. 3B</xref>); outer subhumeral stria long, present at least on posterior half, usually beginning close to the end of humeral stria; propygidium punctate, little sparser at anterior half (<xref ref-type="fig" rid="F4">Fig. 4B</xref>); marginal mesosternal stria interrupted, present in angles and slightly along anterior margin (<xref ref-type="fig" rid="F2">Fig. 2B</xref>).</p></tp:treatment-sec><tp:treatment-sec sec-type="Description"><title>Description.</title><!--PageBreak--><p><italic>Size range</italic>: Length: 5–6.5mm, Width: 4–5mm. <italic>Body form</italic> (<xref ref-type="fig" rid="F1">Fig. 1B</xref>): Oval, convex, piceous, covered with micropunctures. <italic>Head</italic> (<xref ref-type="fig" rid="F3">Fig. 3B</xref>): Frons flat or with medial longitudinal impression, slightly concave; frontal stria complete or slightly interrupted medially, joined with supraorbital stria laterally at posterior margin; labrum subrectangular with anterior margin nearly straight, posterior margin with a small semicircular smooth area; about two times as wide as long; mandibles short, without subapical teeth. <italic>Pronotum</italic> (<xref ref-type="fig" rid="F1">Figs 1B</xref>, <xref ref-type="fig" rid="F3">3B</xref>): Sides rounded, narrower anteriorly; marginal pronotal stria beginning at angles, interrupted behind the head, continuous to posterior margin; lateral pronotal stria present, indicated along lateral and anterior margins; lateral punctures not strongly indicated, but easily visible, equally covering lateral margin. <italic>Elytra</italic> (<xref ref-type="fig" rid="F1">Fig. 1B</xref>): Marginal epipleural stria absent, elytra with superficial impression in its place; epipleural stria complete; outer subhumeral stria present at posterior half, beginning close to humeral stria, sometimes slightly interrupted medially or anteriorly; inner subhumeral stria absent; first dorsal stria slightly shortened near posterior margin, indicated in posterior third by a series of punctures; second dorsal stria shortened in anterior margin, indicated in posterior fourth by a series of punctures; third dorsal stria weakly indicated, continuous in anterior half, with some punctures near posterior margin; a few punctures close to the posterior margin; sutural stria variable, usually present in posterior half, posterior third or indicated by series of irregularly spaced and variably intense punctures. <italic>Prosternum</italic> (<xref ref-type="fig" rid="F2">Fig. 2B</xref>): Prosternal lobe rounded, marginal stria complete along anterior margin; lateral punctures of prosternal keel present, weakly indicated; prosternal keel without carinal striae; prosternal process rounded. <italic>Mesoventrite</italic> (<xref ref-type="fig" rid="F2">Fig. 2B</xref>): Marginal mesoventral stria interrupted, present in lateral margin and slightly along anterior margin; mesometaventral stria present, almost straight, slightly curved towards prosternal process. <italic>Metaventrite</italic> (<xref ref-type="fig" rid="F2">Fig. 2B</xref>): Lateral metaventral stria continuous with recurrent stria. <italic>Abdomen</italic> (<xref ref-type="fig" rid="F2">Fig. 2B</xref>): Ventrites smooth medially, with irregular punctures on sides; propygidium almost completely punctate, weaker and more dispersed in middle of anterior half; pygidium punctate regularly distributed. <italic>Male genitalia</italic> (<xref ref-type="fig" rid="F6">Figs 6A–G</xref>): Eighth sternite divided in two longitudinally elongate sclerites, base with irregular emargination; eighth tergite subrectangular, with pair of anterolateral projections, apex concave; “spiculum gastrale” longitudinally elongate and with anterior margin rounded; ninth tergite divided in two longitudinally elongate sclerites, wider medially, apex without emargination; tenth tergite with two sclerotized areas, longitudinally elongate, almost parallel sided, with small anterior non-sclerotized circular area; aedeagus elongate, cylindrical, basal piece widely and deeply emarginated dorsally; parameres almost completely fused dorsally, except for posterior tenth; fused only in anterior third ventrally, basal margin with a couple of projections dorsally and a concave emargination ventrally; apex truncated, with superficial constriction on each side. <italic>Female Genitalia</italic> (<xref ref-type="fig" rid="F8">Figs 8A–E</xref>): Eighth sternite with sides rounded, basal margin irregularly sclerotized, apex slightly curved, proximal baculi not fused to sternites; eighth tergite trapezoidal, larger at base, with non-sclerotized medial area, apex with non-sclerotized area medially and laterally; oval area in coxites covered with dense and strong punctures, with setae laterally and ventrally, gonostyle only visible ventrally, articulated with coxites, with three apical setae, two long and one short, valvifer elongate, enlarged at anterior third; spermatheca elongate, smooth in posterior third, annulated on anterior 2/3; spermathecal gland longer than spermatheca, wider in posterior half.</p><fig id="F6" position="float" orientation="portrait"><label>Figure 6.</label><caption><p>Male genitalia. <italic><tp:taxon-name>Omalodes (Omalodes) rivus</tp:taxon-name></italic> sp. n. <bold>A</bold> eighth sternite <bold>B</bold> eighth tergite <bold>C</bold> ninth tergite <bold>D</bold> “spiculum gastrale” <bold>E</bold> tenth tergite <bold>F</bold> aedeagus, dorsal view <bold>G</bold> aedeagus, ventral view. Scale: 0.25 mm.</p></caption><graphic xmlns:xlink="http://www.w3.org/1999/xlink" xlink:href="ZooKeys-335-085-g006.jpg" position="float" orientation="portrait" xlink:type="simple"/></fig></tp:treatment-sec><tp:treatment-sec sec-type="Etymology"><title>Etymology.</title><p>The name of this species refers to its main localities of collection being close to rivers, especially in Pará, Brazil.</p></tp:treatment-sec><tp:treatment-sec sec-type="Distribution"><title>Distribution.</title><p>Pará, Rondônia, Amapá, Amazonas (Brazil) and Ichilo (Bolivia). Mostly of the material was collected close to large rivers of those regions, especially in Pará, along the Caruaca river.</p></tp:treatment-sec><tp:treatment-sec sec-type="Remarks"><title>Remarks.</title><p>This species resembles a few others in the subgenus; the frons and the length of the outer subhumeral stria is quite similar to <italic><tp:taxon-name>Omalodes (Omalodes) gagatinus</tp:taxon-name></italic> Erichson, 1847 and <italic><tp:taxon-name>Omalodes (Omalodes) anthracinus</tp:taxon-name></italic> Marseul, 1854, but this stria is a little longer on <italic><tp:taxon-name>Omalodes (Omalodes) rivus</tp:taxon-name></italic>. The punctures of the propygidium is reminiscent of that in <italic><tp:taxon-name>Omalodes (Omalodes) lucidus</tp:taxon-name></italic> Erichson, 1834, being completely covered by punctures which are sparser and weaker on the anterior half. The ninth tergite is more or less similar to all other species of the subgenus, but in <italic><tp:taxon-name>Omalodes (Omalodes) rivus</tp:taxon-name></italic> it is wider in the posterior half, and has a very subtle emargination along the anterolateral margin, this emargination is not known for any other species in the subgenus.</p></tp:treatment-sec><tp:treatment-sec sec-type="Observations"><title>Observations.</title><p>There are few specimens with specific ecological data associated. Some labels indicate that the bait was fruit (orange or pineapple), probably rotten, since some other species of the genera are known to be attracted only by rotting vegetal or fruit material.</p></tp:treatment-sec><tp:treatment-sec><!--Section generated to contain objects referenced in tp:taxon-treatment.--><fig id="F1" position="float" orientation="portrait"><label>Figure 1.</label><caption><p>Dorsal view. <bold>A</bold> <italic><tp:taxon-name>Omalodes (Omalodes) mazuri</tp:taxon-name></italic> sp. n. <bold>B</bold> <italic><tp:taxon-name>Omalodes (Omalodes) rivus</tp:taxon-name></italic> sp. n. <bold>C.</bold> <italic><tp:taxon-name>Omalodes (Omalodes) punctulatus</tp:taxon-name></italic> sp. n. Scale: 0.5 mm.</p></caption><graphic xmlns:xlink="http://www.w3.org/1999/xlink" xlink:href="ZooKeys-335-085-g001.jpg" position="float" orientation="portrait" xlink:type="simple"/></fig><fig id="F2" position="float" orientation="portrait"><label>Figure 2.</label><caption><p>Ventral view. <bold>A</bold> <italic><tp:taxon-name>Omalodes (Omalodes) mazuri</tp:taxon-name></italic> sp. n. <bold>B</bold> <italic><tp:taxon-name>Omalodes (Omalodes) rivus</tp:taxon-name></italic> sp. n. <bold>C.</bold> <italic><tp:taxon-name>Omalodes (Omalodes) punctulatus</tp:taxon-name></italic> sp. n. Scale: 0.5 mm.</p></caption><graphic xmlns:xlink="http://www.w3.org/1999/xlink" xlink:href="ZooKeys-335-085-g002.jpg" position="float" orientation="portrait" xlink:type="simple"/></fig><fig id="F3" position="float" orientation="portrait"><label>Figure 3.</label><caption><p>Head and pronotum, frontal view. <bold>A</bold> <italic><tp:taxon-name>Omalodes (Omalodes) mazuri</tp:taxon-name></italic> sp. n. <bold>B</bold> <italic><tp:taxon-name>Omalodes (Omalodes) rivus</tp:taxon-name></italic> sp. n. <bold>C</bold> <italic><tp:taxon-name>Omalodes (Omalodes) punctulatus</tp:taxon-name></italic> sp. n. Scale: 0.25 mm.</p></caption><graphic xmlns:xlink="http://www.w3.org/1999/xlink" xlink:href="ZooKeys-335-085-g003.jpg" position="float" orientation="portrait" xlink:type="simple"/></fig><fig id="F4" position="float" orientation="portrait"><label>Figure 4.</label><caption><p>Propygidium and pygidium. <bold>A</bold> <italic><tp:taxon-name>Omalodes (Omalodes) mazuri</tp:taxon-name></italic> sp. n. <bold>B</bold> <italic><tp:taxon-name>Omalodes (Omalodes) rivus</tp:taxon-name></italic> sp. n. <bold>C</bold> <italic><tp:taxon-name>Omalodes (Omalodes) punctulatus</tp:taxon-name></italic> sp. n. Scale: 0.25 mm.</p></caption><graphic xmlns:xlink="http://www.w3.org/1999/xlink" xlink:href="ZooKeys-335-085-g004.jpg" position="float" orientation="portrait" xlink:type="simple"/></fig><fig id="F8" position="float" orientation="portrait"><label>Figure 8.</label><caption><p>Female genitalia. <italic><tp:taxon-name>Omalodes (Omalodes) rivus</tp:taxon-name></italic> sp. n. <bold>A</bold> eighth sternite and proximal baculi <bold>B</bold> eighth tergite <bold>C</bold> spermatheca and spermathecal gland <bold>D</bold> gonostyle, coxites and valvifer, ventral view <bold>E</bold> coxites and valvifer, dorsal view. Scale: 0.25 mm.</p></caption><graphic xmlns:xlink="http://www.w3.org/1999/xlink" xlink:href="ZooKeys-335-085-g008.jpg" position="float" orientation="portrait" xlink:type="simple"/></fig></tp:treatment-sec></tp:taxon-treatment>
